# Supplementary material for: Recycling of Uridylated mRNAs in Starfish Embryos
Source: Biomolecules. 2024 Dec 16;14(12):1610. doi: 10.3390/biom14121610 (PMC11674185; doi:10.3390/biom14121610)
Supplement: Supplementary file 1 [file biomolecules-14-01610-s001.zip]

Archive with 9 entries (7 files):
- biomolecules-3331825-SM/
- biomolecules-3331825-SM/biomolecules-3331825-origna images/
- biomolecules-3331825-SM/biomolecules-3331825-origna images/Fig. 2B original image.pdf
- biomolecules-3331825-SM/biomolecules-3331825-origna images/FIg.1 C original image.pdf
- biomolecules-3331825-SM/biomolecules-3331825-origna images/FIg.4b original image.pdf
- biomolecules-3331825-SM/biomolecules-3331825-origna images/Fig.5b original image.pdf
- biomolecules-3331825-SM/biomolecules-3331825-origna images/Fig.6 b original image1.pdf
- biomolecules-3331825-SM/biomolecules-3331825-origna images/Fig.6E original image.pdf
- biomolecules-3331825-SM/biomolecules-3331825-supplementary.pdf
